# Supplementary material for: Evidence for divergent patterns of local selection driving venom variation in Mojave Rattlesnakes (Crotalus scutulatus)
Source: Sci Rep. 2018 Dec 4;8:17622. doi: 10.1038/s41598-018-35810-9 (PMC6279745; doi:10.1038/s41598-018-35810-9)
Supplement: Supplementary file 2 — Supplemental Table 1 [file 41598_2018_35810_MOESM2_ESM.xlsx]

## Sheet: Sheet1
Supplemental Table 1. Specimen information for Mojave Rattlesnakes (Crotalus scutulatus) used in this study. Museum abbreviations are as follows: Angelo State Natural History Collection (ASNHC), Arizona State University Natural History Collections (ASU), California Academy of Sciences (CAS), Coleccion Herpetologica de la Facultad de Ciencias Biológicas at Universidad Juárez del Estado de Durango …
SpecimenID	MuseumID	Schieldetal2018	ND4Genbank	Species	Subspecies	Venom Type	Country	State	Clade	Subpopulation	HPLC	MTA2-3	MTA3-4	MTB2-3	MTB3-4	Metalloprotease	Kallikrein	SVL (mm)	TL (mm)	HL (mm)	HW (mm)	IF (mm)	RightFL (mm)	LeftFL (mm)
070401-SPUN	null	null	null	Crotalus scutulatus	scutulatus	A	USA	California	1	Mojave	A	null	null	null	null	0	null	null	null	null	null	null	null	null
070402-SPUN	null	null	null	Crotalus scutulatus	scutulatus	A	USA	California	1	Mojave	A	null	null	null	null	0.00841667	null	null	null	null	null	null	null	null
070601-A	null	null	null	Crotalus scutulatus	scutulatus	A	USA	California	1	Mojave	A	null	null	null	null	0.110833	null	null	null	null	null	null	null	null
083101-SPUN	null	null	null	Crotalus scutulatus	scutulatus	A	USA	California	1	Mojave	A	null	null	null	null	0	null	null	null	null	null	null	null	null
090101-SPUN	null	null	null	Crotalus scutulatus	scutulatus	A	USA	California	1	Mojave	A	null	null	null	null	0	null	null	null	null	null	null	null	null
102-SM161	null	null	null	Crotalus scutulatus	scutulatus	A	USA	Arizona	1	Sonoran	A	null	null	null	null	0.00208333	1596.96	null	null	null	null	null	null	null
117-SM165	null	null	null	Crotalus scutulatus	scutulatus	A	USA	Arizona	1	Sonoran	A	null	null	null	null	0.00341667	1669.9	null	null	null	null	null	null	null
307 2010-160	null	null	null	Crotalus scutulatus	scutulatus	A	USA	Arizona	1	Mojave	A	null	null	null	null	0.01	null	null	null	null	null	null	null	null
318 2013-128	null	null	null	Crotalus scutulatus	scutulatus	A	USA	New Mexico	1	Sonoran	A	null	null	null	null	0	1741.26	null	null	null	null	null	null	null
332-SM164	null	null	null	Crotalus scutulatus	scutulatus	A	USA	New Mexico	1	Sonoran	A	null	null	null	null	0.0175	1710.8	null	null	null	null	null	null	null
669-25081	null	null	null	Crotalus scutulatus	scutulatus	A	USA	California	1	Mojave	A	null	null	null	null	0.04725	null	null	null	null	null	null	null	null
670-25358	null	null	null	Crotalus scutulatus	scutulatus	A	USA	California	1	Mojave	A	null	null	null	null	0.0154167	null	null	null	null	null	null	null	null
671-25359	null	null	null	Crotalus scutulatus	scutulatus	A	USA	California	1	Mojave	A	null	null	null	null	0.00833333	null	null	null	null	null	null	null	null
672-25471	null	null	null	Crotalus scutulatus	scutulatus	A	USA	California	1	Mojave	A	null	null	null	null	0.01325	null	null	null	null	null	null	null	null
673-25473	null	null	null	Crotalus scutulatus	scutulatus	A	USA	California	1	Mojave	A	null	null	null	null	0.0171667	null	null	null	null	null	null	null	null
674-25482	null	null	null	Crotalus scutulatus	scutulatus	A	USA	California	1	Mojave	A	null	null	null	null	0.01875	null	null	null	null	null	null	null	null
676-25490	null	null	null	Crotalus scutulatus	scutulatus	A	USA	California	1	Mojave	A	null	null	null	null	0	1334.1	null	null	null	null	null	null	null
99-SM156	null	null	null	Crotalus scutulatus	scutulatus	A	USA	Arizona	1	Sonoran	A	null	null	null	null	0.0124167	1845.75	null	null	null	null	null	null	null
ANMO1369	MZFC22927	CS0141	MH470182	Crotalus scutulatus	scutulatus	B	Mexico	Zacatecas	3	North	null	B	B	B	B	null	null	null	null	null	null	null	null	null
CLP1777	CHFCB-ID 368	null	MH883736	Crotalus scutulatus	scutulatus	B	Mexico	Coahuila	2	Southern Chihuahuan	B	B	B	B	B	1.06	280.22	null	null	null	null	null	null	null
CLP1778	CHFCB-ID 369	null	MH883735	Crotalus scutulatus	scutulatus	B	Mexico	Coahuila	2	Southern Chihuahuan	B	B	B	B	B	0.996111	257.283	null	null	null	null	null	null	null
CLP1780	CHFCB-ID 370	null	MH883737	Crotalus scutulatus	scutulatus	B	Mexico	Coahuila	2	Southern Chihuahuan	B	B	B	B	B	0.919778	244.176	null	null	null	null	null	null	null
CLP1781	CHFCB-ID 371	null	MH883738	Crotalus scutulatus	scutulatus	AB	Mexico	Jalisco	2	Southern Chihuahuan	A+B	A	A	A	A	0.856	382.769	null	null	null	null	null	null	null
CLP1782	CHFCB-ID 372	null	MH883739	Crotalus scutulatus	scutulatus	B	Mexico	Coahuila	2	Southern Chihuahuan	B	B	B	B	B	1.22583	285.863	null	null	null	null	null	null	null
CLP1783	CHFCB-ID 373	null	MH883740	Crotalus scutulatus	scutulatus	B	Mexico	Coahuila	2	Southern Chihuahuan	B	B	B	B	B	0.879667	139.321	null	null	null	null	null	null	null
CLP1784	CHFCB-ID 374	null	MH883741	Crotalus scutulatus	scutulatus	B	Mexico	Coahuila	2	Southern Chihuahuan	B	B	B	B	B	0.895111	405.464	null	null	null	null	null	null	null
CLP1785	CHFCB-ID 375	null	MH883749	Crotalus scutulatus	scutulatus	B	Mexico	Coahuila	2	Southern Chihuahuan	B	B	B	B	B	1.01189	362.138	null	null	null	null	null	null	null
CLP1786	CHFCB-ID 376	null	MH883742	Crotalus scutulatus	scutulatus	B	Mexico	Durango	2	Southern Chihuahuan	B	B	B	B	B	0.799833	244.54	null	null	null	null	null	null	null
CLP1787	CHFCB-ID 377	null	MH883743	Crotalus scutulatus	scutulatus	B	Mexico	Durango	2	Southern Chihuahuan	B	B	B	B	B	0.810444	356.859	null	null	null	null	null	null	null
CLP1794	ASU 36096	null	MH883734	Crotalus scutulatus	scutulatus	B	USA	Arizona	1	Sonoran	B	B	B	B	B	0.955944	319.298	556	42	28.27	21.52	6.98	8.83	8.83
CLP1798	ASNHC 15005	null	MH883754	Crotalus scutulatus	scutulatus	A	USA	Texas	2	Northern Chihuahuan	null	A	A	A	A	null	null	561	51	31.55	20.92	8.87	broken	broken
CLP1801	ASU 36068	null	MH883724	Crotalus scutulatus	scutulatus	A	USA	Arizona	1	Mojave	null	A	A	A	A	null	null	671	56	30.5	22.36	7.73	broken	broken
CLP1808	ASU 36069	null	MH883732	Crotalus scutulatus	scutulatus	A	USA	Arizona	1	Mojave	A	A	A	A	A	0.0161667	243.448	680	36.99	30.61	21.08	8.07	9.59	8.24
CLP1809	ASU 36070	null	MH883721	Crotalus scutulatus	scutulatus	A	USA	Arizona	1	Sonoran	null	A	A	A	A	null	null	694	61	32.46	26.34	10.32	10.61	10.89
CLP1810	ASU 36071	null	MH883731	Crotalus scutulatus	scutulatus	A	USA	Arizona	1	Sonoran	null	A	A	A	A	null	null	645	46	30.67	23.3	8.92	8.85	8.85
CLP1813	ASU 36087	null	MH883725	Crotalus scutulatus	scutulatus	B	USA	Arizona	1	Sonoran	null	B	B	B	B	null	null	637	33	28.07	22.44	7.12	broken	8.14
CLP1816	ASU 36032	null	MH883733	Crotalus scutulatus	scutulatus	A	USA	Arizona	1	Mojave	null	A	A	A	A	null	null	632	67	32.05	24.54	8.69	8.88	9.45
CLP1821	ASNHC 15006	null	MH883752	Crotalus scutulatus	scutulatus	A	USA	Texas	2	Northern Chihuahuan	A	A	A	A	A	0.0599444	415.961	561	35	28.85	21.13	7.33	9.46	7.71
CLP1822	ASNHC 15007	null	MH883750	Crotalus scutulatus	scutulatus	A	USA	Texas	2	Northern Chihuahuan	A	A	A	A	A	0.0328889	346.786	758	61	35.73	25.5	7.88	11.03	10.6
CLP1823	ASU 36060	null	MH883726	Crotalus scutulatus	scutulatus	AB	USA	Arizona	1	Mojave	A+B	A	A	A	A	0.691278	336.835	597	54	31.26	24.47	7.58	9.53	8.82
CLP1824	ASU 36072	null	MH883702	Crotalus scutulatus	scutulatus	A	USA	Arizona	1	Sonoran	A	A	A	A	A	0.0202217	275.184	696	54	30.57	23.3	8.27	9.92	9.12
CLP1825	ASU 36073	null	MH883685	Crotalus scutulatus	scutulatus	A	USA	Arizona	1	Mojave	A	A	A	A	A	0.0565	476.945	662	52	30.52	24.82	8.54	9.38	9.74
CLP1826	ASU 36097	null	MH883680	Crotalus scutulatus	scutulatus	B	USA	Arizona	1	Sonoran	B	B	B	B	B	1.226	295.572	739	65	34.57	24.17	8.7	10.79	10.14
CLP1827	ASU 36098	null	MH883709	Crotalus scutulatus	scutulatus	B	USA	Arizona	1	Sonoran	B	B	B	B	B	1.07919	287.987	706	41	34.27	24.72	8.8	10.18	10.57
CLP1828	ASU 36099	null	MH883683	Crotalus scutulatus	scutulatus	B	USA	Arizona	1	Sonoran	B	B	B	B	B	1.02261	70.6922	766	55.55	32.77	24.69	8.05	10.49	10.39
CLP1829	ASU 36074	null	MH883684	Crotalus scutulatus	scutulatus	A	USA	Arizona	1	Sonoran	A	A	A	A	A	0.0118889	132.768	801	65	35.96	29.56	11.4	11.36	10.57
CLP1830	ASU 36088	null	MH883681	Crotalus scutulatus	scutulatus	AB	USA	Arizona	1	Sonoran	A+B	A	A	A	A	0.946722	272.939	784	59.55	34.27	23.8	7.7	10.3	10.47
CLP1831	ASU 36089	null	MH883649	Crotalus scutulatus	scutulatus	B	USA	Arizona	1	Sonoran	B	B	B	B	B	1.03289	195.814	795	51	35.63	24.44	9.27	8.86	9.61
CLP1832	ASU 36090	null	MH883708	Crotalus scutulatus	scutulatus	AB	USA	Arizona	1	Sonoran	A+B	A	A	A	A	0.735445	298.303	788	55.96	33.69	23.59	8.32	9.61	10.63
CLP1833	ASU 36100	null	MH883672	Crotalus scutulatus	scutulatus	B	USA	Arizona	1	Sonoran	B	B	B	B	B	0.775499	409.772	508	24	25.26	18.72	5.93	6.87	6.65
CLP1834	ASU 36101	null	MH883671	Crotalus scutulatus	scutulatus	B	USA	Arizona	1	Sonoran	B	B	B	B	B	0.208111	469.238	661	41	32.94	24.38	7.78	10.02	10.56
CLP1835	ASU 36102	null	MH883686	Crotalus scutulatus	scutulatus	B	USA	Arizona	1	Sonoran	B	B	B	B	B	1.16156	385.318	685	34.97	29.26	20.86	6.35	7.76	7.73
CLP1836	ASU 36033	null	MH883711	Crotalus scutulatus	scutulatus	A	USA	Arizona	1	Mojave	A	A	A	A	A	0.0368889	617.298	769	65	33.92	25.6	7.97	9.95	9.52
CLP1837	ASU 36034	null	MH883682	Crotalus scutulatus	scutulatus	A	USA	Arizona	1	Mojave	A	A	A	A	A	0.0295556	556.739	649	52	30.03	22.68	7.84	9.96	9.96
CLP1914	ASNHC 15008	null	MH883699	Crotalus viridis	null	B	USA	New Mexico	Outgroup	null	null	null	null	null	null	null	null	null	null	null	null	null	null	null
CLP1929	ASNHC 14996	CS0164	MH470149	Crotalus scutulatus	scutulatus	AB	USA	New Mexico	1	Sonoran	A+B	A	A	A	A	null	null	283	14	17.41	11.09	3.42	3.11	3.63
CLP1930	ASNHC 14997	CS0165	MH470148	Crotalus scutulatus	scutulatus	A	USA	New Mexico	1	Sonoran	A	A	A	A	A	0.0226111	360.257	724	37.22	32.99	23.03	8.74	8.58	8.59
CLP1936	ASU 36035	CS0166	MH470106	Crotalus scutulatus	scutulatus	A	USA	Arizona	1	Sonoran	A	A	A	A	A	0.059	null	441	28	23.76	15.64	5.78	6.69	5.78
CLP1953	ASU 36075	CS0167	MH470115	Crotalus scutulatus	scutulatus	A	USA	Arizona	1	Sonoran	A	A	A	A	A	0.05075	null	589	51	28.65	18.53	8.02	7.96	8.03
CLP1957	ASU 36076	null	MH883658	Crotalus scutulatus	scutulatus	A	USA	Arizona	1	Mojave	A	A	A	A	A	0.0292778	194.055	643	34.73	30.4	19.76	8.45	9.05	9.04
CLP1959	ASU 36061	CS0169	MH470137	Crotalus scutulatus	scutulatus	A	USA	Arizona	1	Sonoran	A	A	A	A	A	0.0105833	null	730	57.64	32.22	21.01	8.65	9.16	9.07
CLP1961	ASU 36062	CS0170	MH470109	Crotalus scutulatus	scutulatus	A	USA	Arizona	1	Sonoran	A	A	A	A	A	0.116167	null	564	44	28	18.81	7.48	9.03	9.05
CLP1963	ASU 36077	CS0171	MH470116	Crotalus scutulatus	scutulatus	A	USA	Arizona	1	Sonoran	A	A	A	A	A	0.0738333	null	464	25.98	25.09	15.79	5.38	7.7	broken
CLP1971	ASU 36091	CS0172	MH470152	Crotalus scutulatus	scutulatus	A	USA	Arizona	1	Sonoran	A	A	A	A	A	0.00716667	null	717	38.71	30.83	21.01	7.85	8.68	8.51
CLP1972	ASU 36092	CS0173	MH470114	Crotalus scutulatus	scutulatus	A	USA	Arizona	1	Sonoran	A	A	A	A	A	0.0192228	340.536	635	42	26.85	20.96	6.78	8.4	8.15
CLP1980	ASNHC 15001	CS0174	MH470185	Crotalus scutulatus	scutulatus	A	USA	Texas	2	Northern Chihuahuan	null	A	A	A	A	null	null	null	null	null	null	null	null	null
CLP2021	ASNHC 15002	CS0175	MH470188	Crotalus scutulatus	scutulatus	A	USA	Texas	2	Northern Chihuahuan	A	A	A	A	A	0.0116661	352.672	null	null	null	null	null	null	null
CLP2027	ASNHC 15003	CS0176	MH470187	Crotalus scutulatus	scutulatus	A	USA	Texas	2	Northern Chihuahuan	A	A	A	A	A	0.000888333	733.196	null	null	null	null	null	null	null
CLP2046	CAS 259882	null	MH883698	Crotalus oreganus	null	B	USA	California	Outgroup	null	null	null	null	null	null	null	null	null	null	null	null	null	null	null
CLP2075	CAS 259909	CS0177	MH470184	Crotalus scutulatus	scutulatus	A	USA	California	1	Mojave	A	A	A	A	A	0.0479444	467.903	696	57.02	31.94	22.96	7.52	9.87	9.87
CLP2076	CAS 259910	CS0178	MH470181	Crotalus scutulatus	scutulatus	A	USA	California	1	Mojave	A	A	A	A	A	0.0227222	466.629	765	42.71	33.28	22	7.85	10.98	10.96
CLP2077	CAS 259911	CS0179	MH470178	Crotalus scutulatus	scutulatus	A	USA	California	1	Mojave	A	A	A	A	A	0.0250556	420.573	566	32	24.7	20.2	6.8	8.49	8.12
CLP2096	ASU 36078	CS0180	MH470104	Crotalus scutulatus	scutulatus	A	USA	Arizona	1	Sonoran	null	A	A	A	A	null	null	693	61	30.53	22.69	8.7	broken	broken
CLP2108	CAS 259916	CS0181	MH470177	Crotalus scutulatus	scutulatus	A	USA	Arizona	1	Mojave	A	A	A	A	A	0.0139444	387.26	777	63	34.07	24.77	8.37	10.79	9.66
CLP2111/WW4412	ASU 36063	CS0182	MH470160	Crotalus scutulatus	scutulatus	AB	USA	Arizona	1	Sonoran	A+B	A	A	A	A	0.675556	216.87	623	32	27.42	21.15	7.92	8.42	8.94
CLP2112	ASU 36036	CS0183	MH470161	Crotalus scutulatus	scutulatus	A	USA	Arizona	1	Sonoran	A	A	A	A	A	0.0197222	406.92	643	43	30.21	20.74	7.37	9.26	8.84
CLP2113	ASU 36064	CS0184	MH470162	Crotalus scutulatus	scutulatus	A	USA	Arizona	1	Sonoran	A	A	A	A	A	0.0725006	178.156	509	31	26.17	19.66	7.93	8	7.36
CLP2114	ASU 36065	CS0185	MH470126	Crotalus scutulatus	scutulatus	A	USA	Arizona	1	Sonoran	A	A	A	A	A	0.0138328	372.939	519	45.3	26.46	17.15	5.84	8.66	8.66
CLP2115	ASU 36066	CS0186	MH470120	Crotalus scutulatus	scutulatus	A	USA	Arizona	1	Sonoran	A	A	A	A	A	null	589.203	548	43	27.09	19.9	6.89	7.94	7.87
CLP2116	ASU 36067	CS0187	MH470127	Crotalus scutulatus	scutulatus	A	USA	Arizona	1	Sonoran	A	A	A	A	A	0.0236111	280.16	558	32	29.52	25.04	7.03	8.91	8.11
CLP2136	ASU 36103	CS0188	MH470141	Crotalus scutulatus	scutulatus	B	USA	Arizona	1	Sonoran	B	B	B	B	B	0.828056	101.518	1030	69.35	40.67	32.56	10.89	13.12	13.63
CLP2142	ASU 36104	CS0189	MH470118	Crotalus scutulatus	scutulatus	B	USA	Arizona	1	Sonoran	B	B	B	B	B	0.934611	353.643	775	56.86	34.34	24.89	7.67	10.04	9.82
CLP2152	ASU 36039	CS0190	MH470163	Crotalus scutulatus	scutulatus	A	USA	Arizona	1	Sonoran	A	A	A	A	A	0.00566667	290.414	713	61	32.71	23.63	7.31	10.52	10.12
CLP2153	ASU 36037	CS0191	MH470121	Crotalus scutulatus	scutulatus	A	USA	Arizona	1	Sonoran	A	A	A	A	A	0.186583	null	261	14	16.54	9.4	3.54	4	4.16
CLP2154	ASU 36038	CS0192	MH470164	Crotalus scutulatus	scutulatus	A	USA	Arizona	1	Sonoran	A	A	A	A	A	0.0200556	462.624	732	62	31.94	24.68	9.62	10.61	10.61
CLP2163	ASU 36095	null	MH883704	Crotalus cerberus	null	B	USA	Arizona	Outgroup	null	null	null	null	null	null	null	null	null	null	null	null	null	null	null
CLP2166	ASU 36040	CS0193	MH470142	Crotalus scutulatus	scutulatus	A	USA	Arizona	1	Sonoran	null	A	A	A	A	null	null	646	41	30.13	25.31	8.57	broken	broken
CLP2167	ASU 36041	CS0194	MH470153	Crotalus scutulatus	scutulatus	A	USA	Arizona	1	Sonoran	null	A	A	A	A	null	null	null	null	null	null	null	null	null
CLP2168	ASU 36042	CS0195	MH470124	Crotalus scutulatus	scutulatus	A	USA	Arizona	1	Sonoran	null	A	A	A	A	null	null	656	53	33.43	23.12	8.68	8.45	7.9
CLP2172	ASNHC 14998	CS0196	MH470105	Crotalus scutulatus	scutulatus	A	USA	New Mexico	1	Sonoran	null	A	A	A	A	null	null	716	56	31.96	26.41	8.93	broken	broken
CLP2173	ASNHC 14999	CS0197	MH470147	Crotalus scutulatus	scutulatus	A	USA	New Mexico	1	Sonoran	A	A	A	A	A	0.0321111	257.89	741	43	33.81	22.45	9.44	10.69	9.82
CLP2174	ASU 36043	CS0198	MH470144	Crotalus scutulatus	scutulatus	A	USA	Arizona	1	Sonoran	A	A	A	A	A	0.4195	null	257	17	15.87	10.76	3.75	4.84	4.01
CLP2175	ASU 36044	CS0199	MH470136	Crotalus scutulatus	scutulatus	A	USA	Arizona	1	Sonoran	A	A	A	A	A	0.143333	null	258	20	16.44	11.46	3.94	4.63	4.19
CLP2182	ASNHC 15000	CS0200	MH470166	Crotalus scutulatus	scutulatus	A	USA	New Mexico	1	Sonoran	A	A	A	A	A	0.6675	null	null	null	null	null	null	null	null
CLP2191	ASNHC 15004	CS0201	MH470194	Crotalus scutulatus	scutulatus	A	USA	Texas	2	Northern Chihuahuan	A	A	A	A	A	0.216778	453.765	null	null	null	null	null	null	null
CLP2261	CHFCB-ID 177	null	MH883659	Crotalus scutulatus	scutulatus	B	Mexico	Coahuila	2	Northern Chihuahuan	B	B	B	B	B	1.05083	null	null	null	null	null	null	null	null
CLP2262	CHFCB-ID 178	null	MH883654	Crotalus scutulatus	scutulatus	B	Mexico	Coahuila	2	Southern Chihuahuan	B	B	B	B	B	1.06083	null	null	null	null	null	null	null	null
CLP2272	CHFCB-ID 186	null	MH883665	Crotalus scutulatus	scutulatus	AB	Mexico	Coahuila	3	North	A+B	A	inconclusive	inconclusive	A	1.275	null	null	null	null	null	null	null	null
CLP2276	CHFCB-ID 190	null	MH883670	Crotalus scutulatus	scutulatus	B	Mexico	Coahuila	3	North	B	B	B	B	B	2.04333	null	null	null	null	null	null	null	null
CLP2333	CHFCB-ID 245	null	MH883656	Crotalus scutulatus	salvini	A	Mexico	Veracruz	4	null	A	A	inconclusive	inconclusive	A	0.0808333	null	null	null	null	null	null	null	null
CLP2382	CHFCB-ID 295	null	MH883663	Crotalus scutulatus	salvini	A	Mexico	Puebla	4	null	A	A	A	inconclusive	A	0.231667	null	null	null	null	null	null	null	null
CLP2389/CLPT964	CHFCB-ID 301	null	MH883664	Crotalus scutulatus	salvini	A	Mexico	Puebla	4	null	A	A	A	inconclusive	A	0.05	null	null	null	null	null	null	null	null
CLP2390/CLPT962	CHFCB-ID 302	null	MH883657	Crotalus scutulatus	salvini	A	Mexico	Puebla	4	null	A	A	A	A	A	0	null	null	null	null	null	null	null	null
CLP72	null	null	MH883703	Crotalus scutulatus	scutulatus	A	USA	Arizona	1	Sonoran	null	A	A	A	A	null	null	null	null	null	null	null	null	null
CLPT1050/MBCS0023	null	null	MH883674	Crotalus scutulatus	scutulatus	AB	Mexico	Jalisco	3	South	A+B	A	A	A	A	0.483	null	null	null	null	null	null	null	null
CLPT1051/MBCS0024	null	null	null	Crotalus scutulatus	scutulatus	AB	Mexico	Jalisco	3	South	A+B	null	null	null	null	0.851833	null	null	null	null	null	null	null	null
CLPT1052/MBCS0025	null	null	MH883691	Crotalus scutulatus	scutulatus	AB	Mexico	Jalisco	3	South	A+B	A	A	A	A	0.72575	null	null	null	null	null	null	null	null
CLPT1069/MBCS005	null	CS0230	MH470197	Crotalus scutulatus	scutulatus	B	Mexico	Durango	2	Southern Chihuahuan	B	B	B	B	B	0.894917	null	null	null	null	null	null	null	null
CLPT1071/MBCS007	null	CS0231	MH470202	Crotalus scutulatus	scutulatus	B	Mexico	Durango	2	Southern Chihuahuan	B	B	B	B	B	0.927	null	null	null	null	null	null	null	null
CLPT1072/MBCS008	null	CS0232	MH470203	Crotalus scutulatus	scutulatus	B	Mexico	Coahuila	2	Southern Chihuahuan	B	B	B	B	B	0.99375	null	null	null	null	null	null	null	null
CLPT1073/XPR049	null	CS0234	MH470080	Crotalus scutulatus	scutulatus	A	Mexico	Mexico State	3	South	A	A	A	A	A	0.122917	null	null	null	null	null	null	null	null
CLPT1074/XPR050	null	CS0235	MH470078	Crotalus scutulatus	scutulatus	A	Mexico	Mexico State	3	South	A	A	A	A	A	0.254611	535.683	null	null	null	null	null	null	null
CLPT1090/MBCS001	null	CS0233	MH470204	Crotalus scutulatus	scutulatus	B	Mexico	Chihuahua	2	Northern Chihuahuan	B	B	B	B	B	1.06108	null	null	null	null	null	null	null	null
CLPT1091/MBCS002	null	null	MH883687	Crotalus scutulatus	scutulatus	B	Mexico	Chihuahua	2	Northern Chihuahuan	B	B	B	B	B	0.911167	null	null	null	null	null	null	null	null
CLPT1094/MBCS017	null	null	MH883676	Crotalus scutulatus	scutulatus	B	Mexico	Jalisco	2	Southern Chihuahuan	B	B	B	B	B	0.918833	null	null	null	null	null	null	null	null
CLPT1095/MBCS021	null	null	MH883678	Crotalus scutulatus	scutulatus	A	Mexico	Aguascalientes	3	South	A	A	A	A	A	0.00458333	null	null	null	null	null	null	null	null
CLPT1134/MBCS031	null	null	MH883655	Crotalus scutulatus	scutulatus	B	Mexico	Coahuila	2	Southern Chihuahuan	B	B	B	B	B	0.887083	null	null	null	null	null	null	null	null
CLPT1135/MBCS030	null	null	MH883666	Crotalus scutulatus	scutulatus	AB	Mexico	Nuevo Leon	3	North	A+B	A	A	A	A	0.915917	null	null	null	null	null	null	null	null
CLPT1136/MBCS032	null	null	MH883650	Crotalus scutulatus	scutulatus	B	Mexico	Coahuila	2	Southern Chihuahuan	B	B	B	B	B	0.67375	null	null	null	null	null	null	null	null
CLPT1137/MBCS003	null	null	MH883653	Crotalus scutulatus	scutulatus	B	Mexico	Chihuahua	2	Northern Chihuahuan	B	B	B	B	B	0.841083	null	null	null	null	null	null	null	null
CLPT1138/MBCS004	null	null	MH883652	Crotalus scutulatus	scutulatus	B	Mexico	Chihuahua	2	Northern Chihuahuan	B	B	B	B	B	0.937	null	null	null	null	null	null	null	null
CLPT1141	null	null	MH883651	Crotalus scutulatus	scutulatus	B	Mexico	Durango	2	Southern Chihuahuan	B	B	B	B	B	0.687583	null	null	null	null	null	null	null	null
CLPT1148	null	null	MH883669	Crotalus scutulatus	scutulatus	B	Mexico	Coahuila	3	North	null	B	B	B	B	null	null	null	null	null	null	null	null	null
CLPT1149	null	null	MH883692	Crotalus scutulatus	scutulatus	B	Mexico	Coahuila	3	North	null	B	B	B	B	null	null	null	null	null	null	null	null	null
CLPT1150	null	null	MH883693	Crotalus scutulatus	scutulatus	B	Mexico	Coahuila	3	North	null	B	B	B	B	null	null	null	null	null	null	null	null	null
CLPT1177	null	null	MH883667	Crotalus scutulatus	scutulatus	B	Mexico	Coahuila	2	Southern Chihuahuan	B	B	B	B	B	0.949417	null	null	null	null	null	null	null	null
CLPT1179	null	null	MH883697	Crotalus scutulatus	scutulatus	B	Mexico	Coahuila	2	Southern Chihuahuan	B	B	B	B	B	0.91575	null	null	null	null	null	null	null	null
CLPT162	null	CS0202	MH470151	Crotalus scutulatus	scutulatus	A	USA	Arizona	1	Sonoran	null	A	A	A	A	null	null	null	null	null	null	null	null	null
CLPT167	null	CS0203	MH470150	Crotalus scutulatus	scutulatus	B	USA	Arizona	1	Sonoran	null	B	B	B	B	null	null	null	null	null	null	null	null	null
CLPT172	null	CS0204	MH470092	Crotalus scutulatus	scutulatus	B	USA	Arizona	1	Sonoran	null	B	B	B	B	null	null	null	null	null	null	null	null	null
CLPT173	null	CS0205	MH470108	Crotalus scutulatus	scutulatus	B	USA	Arizona	1	Sonoran	null	B	B	B	B	null	null	null	null	null	null	null	null	null
CLPT174	null	null	MH883662	Crotalus scutulatus	scutulatus	B	USA	Arizona	1	Sonoran	null	B	B	B	B	null	null	null	null	null	null	null	null	null
CLPT177	null	CS0207	MH470172	Crotalus scutulatus	scutulatus	A	USA	Arizona	1	Mojave	null	A	A	A	A	null	null	null	null	null	null	null	null	null
CLPT180	null	CS0208	MH470091	Crotalus scutulatus	scutulatus	A	USA	Arizona	1	Sonoran	null	A	A	A	A	null	null	null	null	null	null	null	null	null
CLPT181	null	CS0209	MH470139	Crotalus scutulatus	scutulatus	A	USA	Arizona	1	Sonoran	null	A	A	A	A	null	null	null	null	null	null	null	null	null
CLPT195	null	CS0210	MH470122	Crotalus scutulatus	scutulatus	A	USA	New Mexico	1	Sonoran	null	A	A	A	A	null	null	null	null	null	null	null	null	null
CLPT200	null	CS0211	MH470143	Crotalus scutulatus	scutulatus	A	USA	New Mexico	1	Sonoran	null	A	A	A	A	null	null	null	null	null	null	null	null	null
CLPT291	null	null	MH883700	Crotalus scutulatus	scutulatus	A	USA	Arizona	1	Sonoran	null	A	A	A	A	null	null	null	null	null	null	null	null	null
CLPT449	null	null	MH883661	Crotalus scutulatus	scutulatus	B	Mexico	near Torreon, Coahuila	2	Southern Chihuahuan	B	B	B	B	B	0.729417	null	null	null	null	null	null	null	null
CLPT451	null	null	MH883744	Crotalus scutulatus	scutulatus	B	Mexico	Coahuila	2	Southern Chihuahuan	null	B	B	B	B	null	null	null	null	null	null	null	null	null
CLPT452	null	null	MH883715	Crotalus scutulatus	scutulatus	B	Mexico	near Torreon, Coahuila	2	Southern Chihuahuan	B	B	B	B	B	0.775501	281.252	null	null	null	null	null	null	null
CLPT455	null	null	MH883705	Crotalus scutulatus	scutulatus	B	Mexico	near Torreon, Coahuila	2	Southern Chihuahuan	B	B	B	B	B	1.93061	294.601	null	null	null	null	null	null	null
CLPT456	null	null	MH883745	Crotalus scutulatus	scutulatus	B	Mexico	Coahuila	2	Southern Chihuahuan	B	B	B	B	B	0.785167	null	null	null	null	null	null	null	null
CLPT471	null	null	MH883746	Crotalus scutulatus	scutulatus	B	Mexico	Durango	2	Southern Chihuahuan	null	B	B	B	B	null	null	null	null	null	null	null	null	null
CLPT474	null	null	MH883695	Crotalus scutulatus	scutulatus	B	Mexico	Durango	2	Southern Chihuahuan	null	B	B	B	B	null	null	null	null	null	null	null	null	null
CLPT475/UJED149	null	null	MH883707	Crotalus scutulatus	scutulatus	B	Mexico	Coahuila	2	Southern Chihuahuan	B	B	B	B	B	null	215.171	null	null	null	null	null	null	null
CLPT476	null	null	MH883675	Crotalus scutulatus	scutulatus	B	Mexico	Coahuila	2	Southern Chihuahuan	B	B	B	B	B	0.820389	152.974	null	null	null	null	null	null	null
CLPT479	null	null	MH883747	Crotalus scutulatus	scutulatus	B	Mexico	near Torreon, Coahuila	2	Southern Chihuahuan	B	B	B	B	B	0.586167	null	null	null	null	null	null	null	null
CLPT500	null	null	MH883748	Crotalus scutulatus	scutulatus	B	Mexico	Durango	2	Southern Chihuahuan	null	B	B	B	B	null	null	null	null	null	null	null	null	null
CLPT518	null	null	MH883710	Crotalus scutulatus	scutulatus	A	USA	Texas	2	Northern Chihuahuan	null	A	A	A	A	null	null	null	null	null	null	null	null	null
CLPT528	null	null	MH883714	Crotalus scutulatus	scutulatus	A	USA	Texas	2	Northern Chihuahuan	null	A	A	A	A	null	null	null	null	null	null	null	null	null
CLPT531	null	null	MH883717	Crotalus scutulatus	scutulatus	A	USA	Texas	2	Northern Chihuahuan	null	A	A	A	A	null	null	null	null	null	null	null	null	null
CLPT540	null	null	MH883751	Crotalus scutulatus	scutulatus	A	USA	Texas	2	Northern Chihuahuan	null	A	A	A	A	null	null	null	null	null	null	null	null	null
CLPT545	null	null	MH883718	Crotalus scutulatus	scutulatus	A	USA	Texas	2	Northern Chihuahuan	A	A	A	A	A	0.0262778	438.17	null	null	null	null	null	null	null
CLPT546	null	null	MH883720	Crotalus scutulatus	scutulatus	A	USA	Texas	2	Northern Chihuahuan	A	A	A	A	A	0.0779167	null	null	null	null	null	null	null	null
CLPT548	null	null	MH883719	Crotalus scutulatus	scutulatus	A	USA	Texas	2	Northern Chihuahuan	A	A	A	A	A	0.0203333	null	null	null	null	null	null	null	null
CLPT549	null	null	MH883668	Crotalus scutulatus	scutulatus	A	USA	Texas	2	Northern Chihuahuan	A	A	A	A	A	0.0378333	null	null	null	null	null	null	null	null
CLPT576	null	null	MH883706	Crotalus scutulatus	scutulatus	B	USA	Arizona	1	Sonoran	B	B	B	B	B	0.701889	322.696	null	null	null	null	null	null	null
CLPT577	null	null	MH883713	Crotalus scutulatus	scutulatus	B	USA	Arizona	1	Sonoran	B	B	B	B	B	0.885611	229.977	null	null	null	null	null	null	null
CLPT578	null	null	MH883696	Crotalus scutulatus	scutulatus	B	USA	Arizona	1	Sonoran	B	B	B	B	B	0.858333	null	null	null	null	null	null	null	null
CLPT579	null	null	MH883722	Crotalus scutulatus	scutulatus	B	USA	Arizona	1	Sonoran	B	B	B	B	B	0.959667	null	null	null	null	null	null	null	null
CLPT580	null	null	MH883723	Crotalus scutulatus	scutulatus	B	USA	Arizona	1	Sonoran	B	B	B	B	B	1.05433	308.922	null	null	null	null	null	null	null
CLPT581	null	null	MH883673	Crotalus scutulatus	scutulatus	B	USA	Arizona	1	Sonoran	B	B	B	B	B	0.996917	null	null	null	null	null	null	null	null
CLPT586	null	null	MH883716	Crotalus scutulatus	scutulatus	B	USA	Arizona	1	Sonoran	null	B	B	B	B	null	null	null	null	null	null	null	null	null
CLPT587	null	null	MH883727	Crotalus scutulatus	scutulatus	A	USA	Arizona	1	Sonoran	null	A	A	A	A	null	null	null	null	null	null	null	null	null
CLPT589	null	null	MH883728	Crotalus scutulatus	scutulatus	A	USA	Arizona	1	Sonoran	null	A	A	A	A	null	null	null	null	null	null	null	null	null
CLPT590	null	null	MH883729	Crotalus scutulatus	scutulatus	A	USA	Arizona	1	Sonoran	null	A	A	A	A	null	null	null	null	null	null	null	null	null
CLPT591	null	null	MH883730	Crotalus scutulatus	scutulatus	B	USA	Arizona	1	Sonoran	null	B	B	B	B	null	null	null	null	null	null	null	null	null
CLPT594	null	null	MH883694	Crotalus scutulatus	scutulatus	A	USA	Arizona	1	Mojave	null	A	A	A	A	null	null	null	null	null	null	null	null	null
CLPT598	null	null	MH883753	Crotalus scutulatus	scutulatus	A	USA	Texas	2	Northern Chihuahuan	A	A	A	A	A	0	305.888	null	null	null	null	null	null	null
CLPT963	null	null	MH883689	Crotalus scutulatus	salvini	A	Mexico	Puebla	4	null	A	A	A	A	A	0.0415833	null	null	null	null	null	null	null	null
CLPT965	null	null	MH883690	Crotalus scutulatus	salvini	A	Mexico	Puebla	4	null	A	A	A	A	A	0.067	null	null	null	null	null	null	null	null
CLS800	MVZ:Herp:265259	CS0131	MH470176	Crotalus scutulatus	scutulatus	A	USA	California	1	Mojave	null	A	A	A	A	null	null	null	null	null	null	null	null	null
CLS811	MVZ:Herp:275565	CS0132	MH470175	Crotalus scutulatus	scutulatus	A	USA	California	1	Mojave	null	A	A	A	A	null	null	null	null	null	null	null	null	null
CLS868	MVZ:Herp:275548	CS0148	MH470086	Crotalus scutulatus	salvini	A	Mexico	Puebla	4	null	null	inconclusive	A	inconclusive	A	null	null	null	null	null	null	null	null	null
CLS875	MVZ:Herp:275543	CS0220	MH470066	Crotalus scutulatus	salvini	A	Mexico	Veracruz	4	null	A	null	null	null	null	0.0810833	null	null	null	null	null	null	null	null
CLS876	MVZ:Herp:275544	CS0217	MH470065	Crotalus scutulatus	salvini	A	Mexico	Veracruz	4	null	A	null	null	null	null	0.0693748	null	null	null	null	null	null	null	null
CLS881	MVZ:Herp:275545	CS0133	MH470180	Crotalus scutulatus	salvini	A	Mexico	Veracruz	4	null	A	A	A	A	A	0.0164167	null	null	null	null	null	null	null	null
CLS891	MVZ:Herp:275539	CS0134	MH470064	Crotalus scutulatus	scutulatus	A	Mexico	Guanajuato	3	South	A	B?	A	inconclusive	A	0.0303333	null	null	null	null	null	null	null	null
CLS892	MVZ:Herp:275549	CS0135	MH470087	Crotalus scutulatus	scutulatus	B	Mexico	Zacatecas	3	North	B	B	B	B	B	0.848333	null	null	null	null	null	null	null	null
CLS893	MVZ:Herp:275550	CS0214	MH470073	Crotalus scutulatus	scutulatus	B	Mexico	Zacatecas	3	North	null	B	B	B	B	null	null	null	null	null	null	null	null	null
CLS894	MVZ:Herp:275532	null	null	Crotalus scutulatus	scutulatus	A	Mexico	Aguascalientes	1	Sonoran	A	null	null	null	null	0.01225	null	null	null	null	null	null	null	null
CLS895	MVZ:Herp:275537	CS0222	MH470082	Crotalus scutulatus	scutulatus	A	Mexico	Aguascalientes	3	South	A	null	null	null	null	0.0241667	2043.2	null	null	null	null	null	null	null
CLS896	MVZ:Herp:275533	CS0218	MH470085	Crotalus scutulatus	scutulatus	A	Mexico	Aguascalientes	3	South	A	null	null	null	null	0.0126667	null	null	null	null	null	null	null	null
CLS897	MVZ:Herp:275534	null	null	Crotalus scutulatus	scutulatus	B	Mexico	Zacatecas	3	North	B	null	null	null	null	0.803083	2098.78	null	null	null	null	null	null	null
CLS898	MVZ:Herp:275542	null	null	Crotalus scutulatus	scutulatus	A	Mexico	Guanajuato	3	South	A	null	null	null	null	0.007	2028.76	null	null	null	null	null	null	null
CLS899	MVZ:Herp:275538	CS0223	MH470083	Crotalus scutulatus	scutulatus	A	Mexico	Guanajuato	3	South	A	null	null	null	null	0	2049.51	null	null	null	null	null	null	null
CLS900	MVZ:Herp:275555	null	null	Crotalus scutulatus	salvini	A	Mexico	Tlaxcala	4	null	A	null	null	null	null	0	688.415	null	null	null	null	null	null	null
CLS902	MVZ:Herp:275557	CS0215	MH470069	Crotalus scutulatus	salvini	A	Mexico	Tlaxcala	4	null	A	null	null	null	null	0	912.688	null	null	null	null	null	null	null
CLS905	MVZ:Herp:275553	CS0221	MH470079	Crotalus scutulatus	scutulatus	A	Mexico	Querataro	3	South	A	null	null	null	null	0.293333	null	null	null	null	null	null	null	null
CLS908-RobBryson1	MVZ:Herp:275567	CS0136	MH470074	Crotalus scutulatus	scutulatus	A	USA	Nevada	1	Mojave	null	A	A	A	A	null	null	null	null	null	null	null	null	null
CLS909	MVZ:Herp:275568	CS0137	MH470173	Crotalus scutulatus	scutulatus	A	USA	Nevada	1	Mojave	null	A	A	A	A	null	null	null	null	null	null	null	null	null
CLS911-RobBryson4	MVZ:Herp:275561	CS0138	MH470174	Crotalus scutulatus	scutulatus	A	USA	Arizona	1	Mojave	null	inconclusive	A	inconclusive	A	null	null	null	null	null	null	null	null	null
CLSRobBryson6	MVZ:Herp:286077	CS0147	MH470070	Crotalus scutulatus	scutulatus	A	Mexico	Guanajuato	3	South	null	A	A	A	A	null	null	null	null	null	null	null	null	null
Css24-SPUN	null	null	null	Crotalus scutulatus	scutulatus	A	USA	California	1	Sonoran	A	null	null	null	null	0.00175	null	null	null	null	null	null	null	null
Css26-SPUN	null	null	null	Crotalus scutulatus	scutulatus	A	USA	California	1	Sonoran	A	null	null	null	null	0	null	null	null	null	null	null	null	null
DAR108	MVZ:Herp:286086	CS0149	MH470068	Crotalus scutulatus	scutulatus	B	Mexico	San Luis Potosi	3	North	null	B	B	B	B	null	null	null	null	null	null	null	null	null
JAC 29013	UTA R 58937	CS0019	MH470193	Crotalus scutulatus	scutulatus	A	Mexico	Chihuahua	2	Northern Chihuahuan	null	A	A	inconclusive	inconclusive	null	null	null	null	null	null	null	null	null
JAC 29014	MZFC 31697	CS0020	MH470189	Crotalus scutulatus	scutulatus	A	Mexico	Chihuahua	2	Northern Chihuahuan	null	A	inconclusive	inconclusive	A	null	null	null	null	null	null	null	null	null
JAC 29015	UTA R 58938	CS0021	MH470191	Crotalus scutulatus	scutulatus	B	Mexico	Chihuahua	2	Northern Chihuahuan	null	B	B	B	B	null	null	null	null	null	null	null	null	null
JAC 29076	MZFC 31698	CS0022	MH470195	Crotalus scutulatus	scutulatus	A	Mexico	Chihuahua	2	Southern Chihuahuan	null	A	inconclusive	inconclusive	inconclusive	null	null	null	null	null	null	null	null	null
JAC 29089	UTA R 58940	CS0024	MH470201	Crotalus scutulatus	scutulatus	A	Mexico	Chihuahua	2	Southern Chihuahuan	null	A	A	A	A	null	null	null	null	null	null	null	null	null
JMM242	MZFC25003	CS0150	MH470072	Crotalus scutulatus	scutulatus	B	Mexico	Durango	3	North	null	B	B	B	B	null	null	null	null	null	null	null	null	null
KW1107	null	null	MH883660	Crotalus scutulatus	scutulatus	A	USA	Texas	2	Northern Chihuahuan	null	A	A	A	A	null	null	null	null	null	null	null	null	null
KWS294	MZFC17996	CS0139	MH470170	Crotalus scutulatus	scutulatus	B	Mexico	Durango	2	Southern Chihuahuan	null	B	B	B	B	null	null	null	null	null	null	null	null	null
Loma Linda MJ	null	null	null	Crotalus scutulatus	scutulatus	A	USA	California	1	Sonoran	A	null	null	null	null	0.0315	1545.14	null	null	null	null	null	null	null
MBCS006	null	null	MH883688	Crotalus scutulatus	scutulatus	B	Mexico	Coahuila	2	Southern Chihuahuan	B	B	B	B	B	0.930277	214.929	null	null	null	null	null	null	null
MBCS010	null	null	MH883679	Crotalus scutulatus	scutulatus	A	Mexico	Zacatecas	3	North	null	A	A	A	?	null	null	null	null	null	null	null	null	null
MBCS011	null	null	MH883701	Crotalus scutulatus	scutulatus	A	Mexico	Coahuila	2	Southern Chihuahuan	null	A	A	A	A	null	null	null	null	null	null	null	null	null
MM107	null	null	MH883677	Crotalus scutulatus	scutulatus	A	USA	Arizona	1	Sonoran	null	A	A	A	A	null	null	null	null	null	null	null	null	null
MM240	null	null	MH883648	Crotalus scutulatus	scutulatus	A	USA	Texas	2	Northern Chihuahuan	null	A	A	A	A	null	null	null	null	null	null	null	null	null
NMB037	MVZ:Herp:275535	CS0142	MH470077	Crotalus scutulatus	scutulatus	A	Mexico	Aguascalientes	3	South	null	inconclusive	inconclusive	inconclusive	A	null	null	null	null	null	null	null	null	null
NMB038	MVZ:Herp:275536	CS0143	MH470084	Crotalus scutulatus	scutulatus	A	Mexico	Aguascalientes	3	South	null	A	A	A	A	null	null	null	null	null	null	null	null	null
NMB056	MVZ:Herp:275546	CS0144	MH470076	Crotalus scutulatus	scutulatus	A	Mexico	San Luis Potosi	3	North	A	A	inconclusive	inconclusive	inconclusive	0.01125	null	null	null	null	null	null	null	null
NMB058	MVZ:Herp:275547	CS0145	MH470071	Crotalus scutulatus	scutulatus	B	Mexico	San Luis Potosi	3	North	null	B	B	B	B	null	null	null	null	null	null	null	null	null
NMB074	MVZ:Herp:275540	CS0151	MH470081	Crotalus scutulatus	scutulatus	A	Mexico	Guanajuato	3	South	A	null	null	null	null	0.01575	null	null	null	null	null	null	null	null
NMB075	MVZ:Herp:275541	CS0216	MH470089	Crotalus scutulatus	scutulatus	A	Mexico	Guanajuato	3	South	A	null	null	null	null	0	null	null	null	null	null	null	null	null
OFV1124	MVZ:Herp:275552	CS0146	MH470075	Crotalus scutulatus	salvini	A	Mexico	Puebla	4	null	null	A	A	A	A	0	898.125	null	null	null	null	null	null	null
YPMR17525	YPMHERR 017525	null	MH883712	Crotalus scutulatus	scutulatus	A	USA	Arizona	1	Sonoran	null	A	A	A	A	null	null	null	null	null	null	null	null	null
